# Supplementary material for: Vasectomy and Photoperiodic Regimen Modify the Protein Profile, Hormonal Content and Antioxidant Enzymes Activity of Ram Seminal Plasma
Source: Int J Mol Sci. 2020 Oct 29;21(21):8063. doi: 10.3390/ijms21218063 (PMC7663742; doi:10.3390/ijms21218063)
Supplement: Supplementary file 1 [file ijms-21-08063-s001.zip]

Archive with 8 entries (8 files):
- Supplementary figure 1.pdf
- Supplementary file 2_Mascot protein identification/ACE identification.pdf
- Supplementary file 2_Mascot protein identification/Epididymal secretory glutathione peroxidase identification.pdf
- Supplementary file 2_Mascot protein identification/Epididymal secretory protein E1 identification.pdf
- Supplementary file 2_Mascot protein identification/Inactive ribonuclease-like protein 9 identification.pdf
- Supplementary file 2_Mascot protein identification/Lactotransferrin identification.pdf
- Supplementary file 2_Mascot protein identification/Phosphoglycerate kinase identification.pdf
- Supplementary file 2_Mascot protein identification/Sorbitol dehydrogenase identification.pdf
